# Supplementary material for: Exploring the Relationship Between Insulin Resistance, Liver Health, and Restrictive Lung Diseases in Type 2 Diabetes
Source: J Pers Med. 2025 Aug 1;15(8):340. doi: 10.3390/jpm15080340 (PMC12387788; doi:10.3390/jpm15080340)
Supplement: Supplementary file 1 [file jpm-15-00340-s001.zip]

Archive with 2 entries (2 files):
- jpm-3706548_Supplementary Figure 1.pdf
- jpm-3706548_Supplementary Table 1_Revised.pdf
